# Supplementary material for: Metabolic Regulation of Mycobacterial Growth and Antibiotic Sensitivity
Source: PLoS Biol. 2011 May 24;9(5):e1001065. doi: 10.1371/journal.pbio.1001065 (PMC3101192; doi:10.1371/journal.pbio.1001065)
Supplement: Table S1 — Mutants found to be overrepresented after hypoxic culture. Replicate libraries of transposon mutants were subjected to 6 wk of culture in sealed vials and compared to the initial pool using transposon site hybridization. Mutants that were significantly overrepresented (criteria are described in the Materials and Methods section) are presented. (XLS) [file pbio.1001065.s009.xls]

## Sheet: Sheet1
Table S1. Mutants found to be overrepresented after six weeks of hypoxic culture
rv#	Systematic Name	Ratio of hypoxic/control (range)	Intensity control pool (range)	Intensity hypoxic pool (range)	t-test p-value	predicted function
triglyceride synthesis
rv3130c	tgs1	24.51 (14.39 to 33.56)	410.4 (170.9 to 747.2)	10,746 (2,804 to 20,719)	2.04e-08	triacylglycerol synthase
rv3371	rv3371	4.87 (3.358 to 8.631)	258 (128 to 377.4)	1,422 (575 to 3,034)	0.000827	triacylglycerol synthase
rv3816c	rv3816c	7.583 (0.33 to 30.77)	3,105 (98.09 to 7,919)	23,961 (1,304 to 65,201)	0.000165	1-acyl-sn-glycerol acetyltransferase
rv3696c	glpK	14.15 (7.068 to 27.02)	910.9 (316.3 to 1,852)	11,881 (4,440 to 18,981)	3.94e-05	glycerol kinase
transcriptional regulation
rv3133c	dosR	3.32 (2.298 to 4.71)	1,682 (856.2 to 2,829)	5,776 (2,453 to 9,593)	0.000155	transcriptional regulator
rv0465c	ramB	6.964 (4.101 to 14.01)	344.4 (110.9 to 670.7)	2,256 (1,092 to 3,531)	0.000536	transcriptional regulator
rv2488c	rv2488c	5.605 (2.914 to 9.833)	396 (225.8 to 752.1)	2,076 (1,126 to 2,953)	0.00158	transcriptional regulator
rv3557c	rv3557c	4.511 (2.808 to 8.199)	1,146 (385.5 to 3,044)	4,665 (2,013 to 10,086)	2.73e-05	transcriptional regulator
carbon metabolism
rv3316	sdhC	14.34 (7.234 to 32.86)	931.2 (318.5 to 2,172)	13,379 (4,918 to 26,104)	0.00163	succinate dehydrogenase subunit
rv3317	sdhD	8.769 (4.518 to 27.03)	71.64 (29.07 to 165.4)	675 (208 to 1,424)	0.00501	succinate dehydrogenase subunit
rv3318	sdhA	6.876 (4.974 to 9.333)	236.3 (109.4 to 408.9)	1,548 (1,101 to 1,884)	0.000246	succinate dehydrogenase subunit
rv3319	sdhB	7.397 (5.066 to 10.49)	1,160 (682.8 to 1,891)	9,294 (4,437 to 17,783)	0.000311	succinate dehydrogenase subunit
rv2241	aceE	124.3 (56.99 to 176.3)	133.9 (63.44 to 215.5)	16,111 (10,791 to 23,524)	5.72e-05	pyruvate dehydrogenase E1 component
rv2029c	pfkB	4.901 (2.857 to 7.191)	1,176 (393 to 2,631)	5,302 (2,430 to 11,015)	0.000352	phosphohexokinase
other
rv0508	rv0508	125.4 (48.81 to 285.7)	97.49 (24.06 to 152.5)	11,330 (6,592 to 20,759)	0.000377	putative redoxin
rv0512	hemB	3.025 (1.687 to 4.316)	460.2 (196.9 to 892.5)	1,439 (509 to 2,948)	0.000407	porphyrin and heme biosynthesis
rv0566c	rv0566c	4.423 (2.706 to 9.532)	276.2 (164 to 461)	1,287 (605 to 2,354)	0.00453	putative nucleotide-binding protein
rv0828c	rv0828c	3.47 (2.363 to 4.616)	284 (162.2 to 617.6)	984.6 (423 to 1,836)	0.00229	possible deaminase
rv0907	rv0907	8.661 (4.751 to 15.83)	112.6 (56.61 to 220.6)	927.9 (564 to 1,477)	0.00153	conserved hypothetical
rv0936	pstA2	3.044 (1.554 to 4.317)	475.7 (141.6 to 1,023)	1,241 (440 to 2,158)	0.00213	phosphate transport
rv0994	moeA	3.781 (2.806 to 6.916)	527.5 (129.7 to 1,343)	1,782 (519 to 3,236)	0.000266	molybdopterin biosynthesis
rv1021	rv1021	6.618 (2.085 to 14.38)	165.9 (83.1 to 381)	1,257 (319 to 3,381)	0.0037	conserved hypothetical
rv1385	pyrF	6.815 (4.673 to 10.95)	1,201 (586.8 to 1,785)	8,022 (3,673 to 12,246)	9.5e-05	pyrimidine synthesis
rv1717	rv1717	5.853 (2.992 to 11.9)	138.2 (80.26 to 201.3)	963.2 (287 to 2,094)	0.00106	conserved hypothetical
rv1944c	rv1944c	4.179 (2.382 to 6.58)	735.1 (458.4 to 1,065)	3,068 (2,083 to 4,807)	0.00102	conserved hypothetical
rv1955	rv1955	15.57 (4.807 to 45.39)	1,074 (128.3 to 2,224)	13,067 (5,723 to 26,308)	0.0043	conserved hypothetical
rv2185c	rv2185c	4.807 (3.78 to 6.41)	1,056 (257.9 to 2,289)	4,812 (1,657 to 9,011)	3.64e-06	conserved hypothetical
rv2236c	cobD	3.134 (2.065 to 4.539)	187.2 (118 to 362.7)	618.8 (247 to 1,211)	0.00186	cobalamin biosynthesis
rv2385	lipK	4.088 (2.201 to 6.905)	249.3 (137.7 to 448)	1,012 (551 to 1,527)	0.00455	mycobactin synthesis
rv2401	rv2401	7.899 (4.466 to 23.46)	129.4 (72.62 to 182.4)	1,102 (466 to 2,527)	0.00333	conserved hypothetical
rv2425c	rv2425c	3.139 (2.077 to 5.847)	443.1 (225.7 to 844.9)	1,392 (750 to 2,552)	0.000384	conserved hypothetical
rv2772c	rv2772c	15.65 (6.785 to 28.28)	852.7 (315.2 to 1,282)	14,234 (5,443 to 28,802)	1.05e-05	conserved hypothetical
rv2773c	dapB	5.397 (2.027 to 10.85)	1,723 (559.9 to 3,652)	11,111 (2,189 to 30,330)	9.8e-05	biosynthesis of DAP and lysine
rv3134c	rv3134c	7.576 (5.419 to 13.08)	1,073 (506.9 to 1,686)	8,222 (3,938 to 13,280)	3.78e-05	univeral stress protein family
rv3210c	rv3210c	5.723 (3.287 to 9.733)	1,654 (824.2 to 3,108)	9,250 (3,226 to 17,417)	0.000181	conserved hypothetical
rv3315c	cdd	3.767 (2.285 to 6.969)	170.3 (115.4 to 353.5)	628 (385 to 954)	0.00327	cytidine deaminase
rv3592	rv3592	4.09 (2.21 to 6.885)	517.6 (385.9 to 720.1)	2,260 (1,192 to 3,427)	0.00176	conserved hypothetical
